# Supplementary material for: GDF10 is related to obesity as an adipokine derived from subcutaneous adipose tissue
Source: Front Endocrinol (Lausanne). 2023 Jul 14;14:1159515. doi: 10.3389/fendo.2023.1159515 (PMC10390302; doi:10.3389/fendo.2023.1159515)
Supplement: Supplementary file 2 [file Table_2.xlsx]

## Sheet: Sheet1
Gene_ID	Transcript_ID	Gene_Symbol	Description	gene_biotype	Protein_ID	Subcu/Visceral.fc	Subcu/Visceral.raw.pval	Subcu/Visceral.bh.pval
2354	NM_001114171,NM_006732,XM_005258691	FOSB	FosB proto-oncogene, AP-1 transcription factor subunit	protein_coding	NP_001107643.1;NP_006723.2;XP_005258748.1	28.3759	0.0183713	0.647551
2353	NM_005252	FOS	Fos proto-oncogene, AP-1 transcription factor subunit	protein_coding	NP_005243.1	12.6678	0.035815	0.725966
643911	NM_001308963,NR_034105,NR_034106,NR_110453,NR_110454,XM_017023562,XM_017023563	CRNDE	colorectal neoplasia differentially expressed	protein_coding	NP_001295892.1;XP_016879051.1;XP_016879052.1	9.03243	0.000346699	0.182992
100874363	NR_047504	HOXC-AS1	HOXC cluster antisense RNA 1	lncRNA	.	7.54505	1.9619e-05	0.0424773
3225	NM_006897	HOXC9	homeobox C9	protein_coding	NP_008828.1	6.14791	4.98089e-05	0.064705
5104	NM_000624	SERPINA5	serpin family A member 5	protein_coding	NP_000615.3	6.11548	1.59279e-05	0.0424773
2662	NM_004962	GDF10	growth differentiation factor 10	protein_coding	NP_004953.1	5.80756	1.92458e-06	0.0093756
153571	NM_001294337,NM_001306149,NM_001306150,NM_001365685,NM_001365688,NM_001365689,NM_178569,NR_122125,NR_122126,XM_011513975	C5orf38	chromosome 5 open reading frame 38	protein_coding	NP_001281266.1;NP_001293078.1;NP_001293079.1;NP_001352614.1;NP_001352617.1;NP_001352618.1;NP_848664.1;XP_011512277.1	5.75725	0.00233526	0.38893
3224	NM_022658	HOXC8	homeobox C8	protein_coding	NP_073149.1	5.70986	1.45053e-06	0.0093756
1843	NM_004417	DUSP1	dual specificity phosphatase 1	protein_coding	NP_004408.1	5.48637	0.0338958	0.714738
9547	NM_004887	CXCL14	C-X-C motif chemokine ligand 14	protein_coding	NP_004878.3	5.10783	0.00552563	0.491994
284454	NR_036515	LOC284454	uncharacterized LOC284454	lncRNA	.	4.9899	0.00402377	0.440539
7291	NM_000474,NR_149001	TWIST1	twist family bHLH transcription factor 1	protein_coding	NP_000465.1	4.85319	0.00100884	0.297851
58524	NM_021240	DMRT3	doublesex and mab-3 related transcription factor 3	protein_coding	NP_067063.1	4.72796	1.12664e-07	0.00219538
6913	NM_001330677,NM_152380,XM_005271161,XM_011542052	TBX15	T-box transcription factor 15	protein_coding	NP_001317606.1;NP_689593.2;XP_005271218.1;XP_011540354.1	4.71115	0.000119959	0.107604
9314	NM_001314052,NM_004235	KLF4	Kruppel like factor 4	protein_coding	NP_001300981.1;NP_004226.3	4.33646	0.0411052	0.726184
4826	NM_001322802,NM_005386,NM_181689	NNAT	neuronatin	protein_coding	NP_001309731.1;NP_005377.1;NP_859017.1	4.30067	0.010315	0.610122
105369488	XR_948008	LOC105369488	uncharacterized LOC105369488	lncRNA	.	4.21025	0.0223386	0.673304
54102	NM_001317009,NM_053277,XM_017028406	CLIC6	chloride intracellular channel 6	protein_coding	NP_001303938.1;NP_444507.1;XP_016883895.1	4.13509	9.13094e-05	0.093645
3206	NM_018951,NR_037939	HOXA10	homeobox A10	protein_coding	NP_061824.3	4.10792	0.00450286	0.449963
7499	NM_001141919,NM_001141920,NM_175569,XM_005274587,XM_011545575,XM_017029787	XG	Xg glycoprotein (Xg blood group)	protein_coding	NP_001135391.1;NP_001135392.1;NP_780778.1;XP_005274644.1;XP_011543877.1;XP_016885276.1	4.06806	1.02335e-05	0.0398821
3223	NM_004503,NM_153693	HOXC6	homeobox C6	protein_coding	NP_004494.1;NP_710160.1	4.04627	0.000287508	0.179917
10655	NM_001130865,NM_001370531,NM_001370532,NM_001370533,NM_006557,NM_181872,NR_163472,XM_011517687,XM_011517690,XM_011517694,XM_017014213,XM_017014214,XM_017014215,XM_024447384	DMRT2	doublesex and mab-3 related transcription factor 2	protein_coding	NP_001124337.1;NP_001357460.1;NP_001357461.1;NP_001357462.1;NP_006548.1;NP_870987.2;XP_011515989.1;XP_011515992.1;XP_011515996.1;XP_016869702.1;XP_016869703.1;XP_016869704.1;XP_024303152.1	4.03092	0.0197833	0.657394
84624	NM_032532,XM_011536190,XM_011536191	FNDC1	fibronectin type III domain containing 1	protein_coding	NP_115921.2;XP_011534492.1;XP_011534493.1	3.96192	0.0454953	0.726184
8839	NM_001323369,NM_001323370,NM_003881,XM_017028116,XM_017028117	CCN5	cellular communication network factor 5	protein_coding	NP_001310298.1;NP_001310299.1;NP_003872.1;XP_016883605.1;XP_016883606.1	3.77278	0.00308576	0.430296
26579	NM_001293291,NM_001293294,NM_001293296,NM_001300923,NM_001300924,NM_138768	MYEOV	myeloma overexpressed	protein_coding	NP_001280220.1;NP_001280223.1;NP_001280225.1;NP_001287852.1;NP_001287853.1;NP_620123.2	3.74552	0.0111065	0.610122
10468	NM_006350,NM_013409,XM_005248400,XM_005248401,XM_005248402,XM_005248403,XM_011543099,XM_017008954,XM_017008955,XM_024454326	FST	follistatin	protein_coding	NP_006341.1;NP_037541.1;XP_005248457.1;XP_005248458.1;XP_005248459.1;XP_005248460.1;XP_011541401.1;XP_016864443.1;XP_016864444.1;XP_024310094.1	3.73755	0.000100849	0.0982572
79191	NM_024336,XM_005256139	IRX3	iroquois homeobox 3	protein_coding	NP_077312.2;XP_005256196.1	3.6779	7.00329e-05	0.0802741
4915	NM_001007097,NM_001018064,NM_001018065,NM_001018066,NM_001291937,NM_001369532,NM_001369533,NM_001369534,NM_001369535,NM_001369536,NM_001369537,NM_001369538,NM_001369539,NM_001369540,NM_001369541,NM_001369542,NM_001369543,NM_001369544,NM_001369545,NM_001369546,NM_001369547,NM_001369548,NM_001369549,NM_001369550,NM_001369551,NM_001369552,NM_006180,XM_005252001,XM_005252003,XM_005252004,XM_005252006…	NTRK2	neurotrophic receptor tyrosine kinase 2	protein_coding	NP_001007098.1;NP_001018074.1;NP_001018075.1;NP_001018076.1;NP_001278866.1;NP_001356461.1;NP_001356462.1;NP_001356463.1;NP_001356464.1;NP_001356465.1;NP_001356466.1;NP_001356467.1;NP_001356468.1;NP_001356469.1;NP_001356470.1;NP_001356471.1;NP_001356472.1;NP_001356473.1;NP_001356474.1;NP_001356475.1;NP_001356476.1;NP_001356477.1;NP_001356478.1;NP_001356479.1;NP_001356480.1;NP_001356481.1;NP_006171…	3.67167	0.0225353	0.673304
5320	NM_000300,NM_001161727,NM_001161728,NM_001161729	PLA2G2A	phospholipase A2 group IIA	protein_coding	NP_000291.1;NP_001155199.1;NP_001155200.1;NP_001155201.1	3.61366	0.00701855	0.549251
399888	NM_001164379,NM_001367966,NM_001367967,NM_001367968	FAM180B	family with sequence similarity 180 member B	protein_coding	NP_001157851.1;NP_001354895.1;NP_001354896.1;NP_001354897.1	3.43561	6.57785e-05	0.08011
3914	NM_000228,NM_001017402,NM_001127641,XM_005273124,XM_017001272	LAMB3	laminin subunit beta 3	protein_coding	NP_000219.2;NP_001017402.1;NP_001121113.1;XP_005273181.1;XP_016856761.1	3.38449	0.0153844	0.638533
5212	NM_001177969,NM_001177970,NM_001177971,NM_001177972,NM_001328661,NM_053276,XM_011532905,XM_011532906,XM_017004326,XM_017004327,XM_017004328	VIT	vitrin	protein_coding	NP_001171440.1;NP_001171441.1;NP_001171442.1;NP_001171443.1;NP_001315590.1;NP_444506.2;XP_011531207.1;XP_011531208.1;XP_016859815.1;XP_016859816.1;XP_016859817.1	3.34936	0.0211722	0.672579
93145	NM_001304347,NM_001304348,NM_058164	OLFM2	olfactomedin 2	protein_coding	NP_001291276.1;NP_001291277.1;NP_477512.1	3.27409	0.0124375	0.610122
4487	NM_002448	MSX1	msh homeobox 1	protein_coding	NP_002439.2	3.256	0.000908844	0.295162
4577	rna-TRNV	TRNV	tRNA-Val	tRNA	.	3.06374	0.0290057	0.692185
64093	NM_001034852,NM_022137,XM_005267995,XM_005267996	SMOC1	SPARC related modular calcium binding 1	protein_coding	NP_001030024.1;NP_071420.1;XP_005268052.1;XP_005268053.1	3.0317	0.00158765	0.374543
64102	NM_022144	TNMD	tenomodulin	protein_coding	NP_071427.2	2.96768	0.0218246	0.673304
1893	NM_001202858,NM_004425,NM_022664	ECM1	extracellular matrix protein 1	protein_coding	NP_001189787.1;NP_004416.2;NP_073155.2	2.96366	0.0228116	0.673304
9358	NM_001271754,NM_001271755,NM_001271756,NM_004791,XM_005254100	ITGBL1	integrin subunit beta like 1	protein_coding	NP_001258683.1;NP_001258684.1;NP_001258685.1;NP_004782.1;XP_005254157.1	2.92801	0.00306388	0.430296
8483	NM_003613,XM_017022678,XM_017022679	CILP	cartilage intermediate layer protein	protein_coding	NP_003604.4;XP_016878167.1;XP_016878168.1	2.91406	0.0343942	0.717169
10400	NM_001267551,NM_001267552,NM_007169,NM_148172,NM_148173,XM_006721418,XM_017024016,XM_024450532	PEMT	phosphatidylethanolamine N-methyltransferase	protein_coding	NP_001254480.1;NP_001254481.1;NP_009100.2;NP_680477.1;NP_680478.1;XP_006721481.2;XP_016879505.1;XP_024306300.1	2.90411	0.0238887	0.674644
1116	NM_001276	CHI3L1	chitinase 3 like 1	protein_coding	NP_001267.2	2.89717	0.0178528	0.644195
595	NM_053056	CCND1	cyclin D1	protein_coding	NP_444284.1	2.88961	0.00288017	0.425175
2199	NM_001004019,NM_001165035,NM_001998,XM_006713026	FBLN2	fibulin 2	protein_coding	NP_001004019.1;NP_001158507.1;NP_001989.2;XP_006713089.1	2.85353	0.0444447	0.726184
51655	NM_001199989,NM_016084	RASD1	ras related dexamethasone induced 1	protein_coding	NP_001186918.1;NP_057168.1	2.78418	0.0107796	0.610122
794	NM_001740,NM_007088,NR_027910,XR_002957842	CALB2	calbindin 2	protein_coding	NP_001731.2;NP_009019.1	2.77387	0.0492516	0.726184
12	NM_001085	SERPINA3	serpin family A member 3	protein_coding	NP_001076.2	2.76144	0.00171097	0.376341
116039	NM_001142462,NM_001286841,NM_053001,XM_005250778,XM_011516825,XM_011516826,XM_011516827,XM_017013018	OSR2	odd-skipped related transciption factor 2	protein_coding	NP_001135934.1;NP_001273770.1;NP_443727.2;XP_005250835.1;XP_011515127.1;XP_011515128.1;XP_011515129.1;XP_016868507.1	2.72494	0.0136135	0.615883
56920	NM_020163,XM_024453642	SEMA3G	semaphorin 3G	protein_coding	NP_064548.1;XP_024309410.1	2.66182	0.0410848	0.726184
6495	NM_005982,XM_017021602	SIX1	SIX homeobox 1	protein_coding	NP_005973.1;XP_016877091.1	2.65373	0.0212412	0.673018
273	NM_001635,NM_139316,XM_006715689,XM_006715690,XM_006715691,XM_011515271,XM_017011995,XM_017011996	AMPH	amphiphysin	protein_coding	NP_001626.1;NP_647477.1;XP_006715752.1;XP_006715753.1;XP_006715754.1;XP_011513573.1;XP_016867484.1;XP_016867485.1	2.65244	0.000343749	0.182992
2019	NM_001426	EN1	engrailed homeobox 1	protein_coding	NP_001417.3	2.61946	1.33283e-06	0.0093756
345275	NM_001136230,NM_178135	HSD17B13	hydroxysteroid 17-beta dehydrogenase 13	protein_coding	NP_001129702.1;NP_835236.2	2.6104	0.0288825	0.692185
5365	NM_001163257,NM_005393	PLXNB3	plexin B3	protein_coding	NP_001156729.1;NP_005384.2	2.57728	0.00160153	0.374543
196047	NR_002791,NR_144378	EMX2OS	EMX2 opposite strand/antisense RNA	antisense_RNA	.	2.5766	1.54422e-05	0.0424773
3205	NM_152739	HOXA9	homeobox A9	protein_coding	NP_689952.1	2.54824	0.012424	0.610122
84981	NR_028502,NR_028503,NR_028504,NR_028505	MIR22HG	MIR22 host gene	lncRNA	.	2.54468	0.0186759	0.647551
367	NM_000044,NM_001011645,NM_001348061,NM_001348063,NM_001348064	AR	androgen receptor	protein_coding	NP_000035.2;NP_001011645.1;NP_001334990.1;NP_001334992.1;NP_001334993.1	2.53178	0.00846133	0.582606
1645	NM_001353,XM_017015791	AKR1C1	aldo-keto reductase family 1 member C1	protein_coding	NP_001344.2;XP_016871280.1	2.52193	0.0144227	0.626261
6376	NM_001304392,NM_002996	CX3CL1	C-X3-C motif chemokine ligand 1	protein_coding	NP_001291321.1;NP_002987.1	2.51916	0.0254449	0.683716
4571	rna-TRNP	TRNP	tRNA-Pro	tRNA	.	2.50364	0.00801016	0.573558
4555	rna-TRND	TRND	tRNA-Asp	tRNA	.	2.48956	0.0312699	0.703608
2159	NM_000504,NM_001312674,NM_001312675	F10	coagulation factor X	protein_coding	NP_000495.1;NP_001299603.1;NP_001299604.1	2.47016	0.00117445	0.331672
51299	NM_001278710,NM_001278711,NM_016588,XM_006715106,XM_006715107	NRN1	neuritin 1	protein_coding	NP_001265639.1;NP_001265640.1;NP_057672.1;XP_006715169.1;XP_006715170.1	2.4681	0.0209952	0.672579
2934	NM_000177,NM_001127662,NM_001127663,NM_001127664,NM_001127665,NM_001127666,NM_001127667,NM_001258029,NM_001258030,NM_001353053,NM_001353054,NM_001353055,NM_001353056,NM_001353057,NM_001353058,NM_001353059,NM_001353060,NM_001353061,NM_001353062,NM_001353063,NM_001353064,NM_001353065,NM_001353066,NM_001353067,NM_001353068,NM_001353069,NM_001353070,NM_001353071,NM_001353072,NM_001353073,NM_001353074…	GSN	gelsolin	protein_coding	NP_000168.1;NP_001121134.1;NP_001121135.2;NP_001121136.1;NP_001121137.1;NP_001121138.1;NP_001121139.1;NP_001244958.1;NP_001244959.1;NP_001339982.1;NP_001339983.1;NP_001339984.1;NP_001339985.1;NP_001339986.1;NP_001339987.1;NP_001339988.1;NP_001339989.1;NP_001339990.1;NP_001339991.1;NP_001339992.1;NP_001339993.1;NP_001339994.1;NP_001339995.1;NP_001339996.1;NP_001339997.1;NP_001339998.1;NP_001339999…	2.43728	0.0384987	0.726184
100506783	NR_038435	HOXD-AS2	HOXD cluster antisense RNA 2	lncRNA	.	2.42925	0.000155352	0.126133
4041	NM_001291902,NM_002335,XM_005273994,XM_011545029,XM_011545030,XM_011545031,XM_017017735,XM_017017736,XR_001747874,XR_949925,XR_949926	LRP5	LDL receptor related protein 5	protein_coding	NP_001278831.1;NP_002326.2;XP_005274051.1;XP_011543331.1;XP_011543332.1;XP_011543333.1;XP_016873224.1;XP_016873225.1	2.4268	0.0236183	0.673304
2277	NM_004469	VEGFD	vascular endothelial growth factor D	protein_coding	NP_004460.1	2.40524	0.00818092	0.575428
1675	NM_001317335,NM_001928	CFD	complement factor D	protein_coding	NP_001304264.1;NP_001919.2	2.39218	0.0348023	0.719315
2719	NM_001164617,NM_001164618,NM_001164619,NM_004484,XM_017029413	GPC3	glypican 3	protein_coding	NP_001158089.1;NP_001158090.1;NP_001158091.1;NP_004475.1;XP_016884902.1	2.38815	0.0468633	0.726184
56603	NM_001277742,NM_019885,XM_005264433,XM_011532988	CYP26B1	cytochrome P450 family 26 subfamily B member 1	protein_coding	NP_001264671.1;NP_063938.1;XP_005264490.1;XP_011531290.1	2.38289	0.0124644	0.610122
5176	NM_001329903,NM_001329904,NM_001329905,NM_002615	SERPINF1	serpin family F member 1	protein_coding	NP_001316832.1;NP_001316833.1;NP_001316834.1;NP_002606.3	2.37091	0.0239672	0.675736
2263	NM_000141,NM_001144913,NM_001144914,NM_001144915,NM_001144916,NM_001144917,NM_001144918,NM_001144919,NM_001320654,NM_001320658,NM_022970,NM_023029,NR_073009,XM_006717708,XM_006717710,XM_017015920,XM_017015921,XM_017015924,XM_017015925,XM_024447887,XM_024447888,XM_024447889,XM_024447890,XM_024447891,XM_024447892	FGFR2	fibroblast growth factor receptor 2	protein_coding	NP_000132.3;NP_001138385.1;NP_001138386.1;NP_001138387.1;NP_001138388.1;NP_001138389.1;NP_001138390.1;NP_001138391.1;NP_001307583.1;NP_001307587.1;NP_075259.4;NP_075418.1;XP_006717771.1;XP_006717773.1;XP_016871409.1;XP_016871410.1;XP_016871413.1;XP_016871414.1;XP_024303655.1;XP_024303656.1;XP_024303657.1;XP_024303658.1;XP_024303659.1;XP_024303660.1	2.36472	0.00606325	0.513689
5737	NM_000959,NM_001039585,XM_017001873,XR_001737338,XR_946715	PTGFR	prostaglandin F receptor	protein_coding	NP_000950.1;NP_001034674.1;XP_016857362.1	2.34826	0.000194304	0.151448
221476	NM_001199159,NM_153370,XM_005248917,XM_011514375,XM_017010430	PI16	peptidase inhibitor 16	protein_coding	NP_001186088.1;NP_699201.2;XP_005248974.1;XP_011512677.1;XP_016865919.1	2.34788	0.0489186	0.726184
5187	NM_002616,XM_005256689,XM_005256690,XM_024450803	PER1	period circadian regulator 1	protein_coding	NP_002607.2;XP_005256746.1;XP_005256747.1;XP_024306571.1	2.34187	0.0488591	0.726184
8644	NM_001253908,NM_001253909,NM_003739	AKR1C3	aldo-keto reductase family 1 member C3	protein_coding	NP_001240837.1;NP_001240838.1;NP_003730.4	2.34016	0.0442102	0.726184
150	NM_000681	ADRA2A	adrenoceptor alpha 2A	protein_coding	NP_000672.3	2.31932	0.0191096	0.653359
60495	NM_001166244,NM_001166245,NM_001166246,NM_021828,XM_006717937,XM_011540029,XM_011540030,XM_011540031,XM_017016495,XM_017016496,XM_017016497,XM_017016498,XM_024448119,XM_024448120,XR_001747170	HPSE2	heparanase 2 (inactive)	protein_coding	NP_001159716.1;NP_001159717.1;NP_001159718.1;NP_068600.4;XP_006718000.1;XP_011538331.1;XP_011538332.1;XP_011538333.1;XP_016871984.1;XP_016871985.1;XP_016871986.1;XP_016871987.1;XP_024303887.1;XP_024303888.1	2.30161	0.00216723	0.377914
51807	NM_001193414,NM_018943	TUBA8	tubulin alpha 8	protein_coding	NP_001180343.1;NP_061816.1	2.30067	0.00226491	0.387703
117581	NM_001271893,NM_057179	TWIST2	twist family bHLH transcription factor 2	protein_coding	NP_001258822.1;NP_476527.1	2.27939	0.024127	0.676874
1316	NM_001160124,NM_001160125,NM_001300,NR_027653	KLF6	Kruppel like factor 6	protein_coding	NP_001153596.1;NP_001153597.1;NP_001291.3	2.27609	0.0441321	0.726184
1991	NM_001972,XM_011527775,XM_011527776	ELANE	elastase, neutrophil expressed	protein_coding	NP_001963.1;XP_011526077.1;XP_011526078.1	2.27495	0.00258323	0.399498
51378	NM_001322809,NM_015985,XM_011529239	ANGPT4	angiopoietin 4	protein_coding	NP_001309738.1;NP_057069.1;XP_011527541.1	2.26818	0.000311534	0.182992
4558	rna-TRNF	TRNF	tRNA-Phe	tRNA	.	2.26184	0.00143307	0.358113
253935	NM_178127,XM_011542735,XM_017017466	ANGPTL5	angiopoietin like 5	protein_coding	NP_835228.2;XP_011541037.1;XP_016872955.1	2.25823	3.8415e-05	0.0534682
105369370	XR_950269	LOC105369370	uncharacterized LOC105369370	lncRNA	.	2.25595	0.0397599	0.726184
122953	NM_001135047,NM_001135048,NM_001135049,NM_130469,XM_005267332,XM_017020971,XM_017020972,XM_017020973,XM_017020974,XM_017020975,XM_017020976	JDP2	Jun dimerization protein 2	protein_coding	NP_001128519.1;NP_001128520.1;NP_001128521.1;NP_569736.1;XP_005267389.1;XP_016876460.1;XP_016876461.1;XP_016876462.1;XP_016876463.1;XP_016876464.1;XP_016876465.1	2.25306	0.00198354	0.376341
91584	NM_001105543,NM_020911,NM_181775,XM_005250686,XM_006716171,XM_011516676,XM_017012779,XR_927546	PLXNA4	plexin A4	protein_coding	NP_001099013.1;NP_065962.1;NP_861440.2;XP_005250743.1;XP_006716234.1;XP_011514978.1;XP_016868268.1	2.24816	0.0261159	0.683716
2018	NM_001165924,NM_004098	EMX2	empty spiracles homeobox 2	protein_coding	NP_001159396.1;NP_004089.1	2.24654	0.000333436	0.182992
163175	NM_139284,XM_011526595,XM_017026428,XM_017026429,XM_017026430	LGI4	leucine rich repeat LGI family member 4	protein_coding	NP_644813.1;XP_011524897.1;XP_016881917.1;XP_016881918.1;XP_016881919.1	2.24575	0.0106225	0.610122
51334	NM_001300783,NM_001308087,NM_001308088,NM_016644,XM_011543452,XM_011543453,XM_011543454,XR_001742093,XR_001742094	PRR16	proline rich 16	protein_coding	NP_001287712.1;NP_001295016.1;NP_001295017.1;NP_057728.1;XP_011541754.1;XP_011541755.1;XP_011541756.1	2.23483	0.000816284	0.279977
441389	NR_038977	LINC01239	long intergenic non-protein coding RNA 1239	lncRNA	.	2.22707	0.00406925	0.440539
4857	NM_001366390,NM_001366391,NM_001366392,NM_001366393,NM_001366394,NM_001366395,NM_001366396,NM_001366397,NM_001366398,NM_002515,NM_006489,NM_006491,XM_017021345	NOVA1	NOVA alternative splicing regulator 1	protein_coding	NP_001353319.1;NP_001353320.1;NP_001353321.1;NP_001353322.1;NP_001353323.1;NP_001353324.1;NP_001353325.1;NP_001353326.1;NP_001353327.1;NP_002506.2;NP_006480.2;NP_006482.1;XP_016876834.1	2.2225	0.0042406	0.445205
338442	NM_177551	HCAR2	hydroxycarboxylic acid receptor 2	protein_coding	NP_808219.1	2.22174	0.0258429	0.683716
4579	rna-TRNY	TRNY	tRNA-Tyr	tRNA	.	2.21473	0.0457306	0.726184
5260	NM_001258459,NM_001258460,NM_006213,NR_047689,XM_005271772,XM_017012324,XM_017012325,XM_017012326,XM_017012327	PHKG1	phosphorylase kinase catalytic subunit gamma 1	protein_coding	NP_001245388.1;NP_001245389.1;NP_006204.1;XP_005271829.1;XP_016867813.1;XP_016867814.1;XP_016867815.1;XP_016867816.1	2.2091	0.0263435	0.683716
161176	NM_001363692,NM_152592,XM_005267377,XM_006720063,XM_011536515,XM_017021057	SYNE3	spectrin repeat containing nuclear envelope family member 3	protein_coding	NP_001350621.1;NP_689805.3;XP_005267434.1;XP_006720126.1;XP_011534817.1;XP_016876546.1	2.18394	0.0018625	0.376341
646962	NM_001039792	HRCT1	histidine rich carboxyl terminus 1	protein_coding	NP_001034881.1	2.16839	0.039791	0.726184
1318	NM_001860,XM_011518216,XM_017014267	SLC31A2	solute carrier family 31 member 2	protein_coding	NP_001851.1;XP_011516518.1;XP_016869756.1	2.14821	0.00318132	0.430495
3727	NM_001286968,NM_005354	JUND	JunD proto-oncogene, AP-1 transcription factor subunit	protein_coding	NP_001273897.1;NP_005345.3	2.14476	0.0443155	0.726184
79625	NM_024574,XM_024454212,XM_024454213	NDNF	neuron derived neurotrophic factor	protein_coding	NP_078850.3;XP_024309980.1;XP_024309981.1	2.14443	0.0023813	0.389934
2030	NM_001078175,NM_001078177,NM_001304462,NM_001304465,NM_001304466,NM_001372327,XM_005248876,XM_005248878,XM_005248879,XM_005248880,XM_005248881,XM_005248882,XM_011514341,XM_024446348	SLC29A1	solute carrier family 29 member 1 (Augustine blood group)	protein_coding	NP_001071643.1;NP_001071645.1;NP_001291391.1;NP_001291394.1;NP_001291395.1;NP_001359256.1;XP_005248933.1;XP_005248935.1;XP_005248936.1;XP_005248937.1;XP_005248938.1;XP_005248939.1;XP_011512643.1;XP_024302116.1	2.13895	0.0427101	0.726184
50507	NM_001143836,NM_001143837,NM_001291926,NM_001291927,NM_001291929,NM_001300995,NM_016931,NR_120406,XM_006718849,XM_011542857,XM_017017841,XM_017017842,XM_017017843,XM_017017844,XM_017017845	NOX4	NADPH oxidase 4	protein_coding	NP_001137308.2;NP_001137309.2;NP_001278855.2;NP_001278856.1;NP_001278858.2;NP_001287924.1;NP_058627.2;XP_006718912.1;XP_011541159.1;XP_016873330.1;XP_016873331.1;XP_016873332.1;XP_016873333.1;XP_016873334.1	2.13284	0.000980664	0.295611
4000	NM_001257374,NM_001282624,NM_001282625,NM_001282626,NM_005572,NM_170707,NM_170708,XM_011509533,XM_011509534,XR_921781	LMNA	lamin A/C	protein_coding	NP_001244303.1;NP_001269553.1;NP_001269554.1;NP_001269555.1;NP_005563.1;NP_733821.1;NP_733822.1;XP_011507835.1;XP_011507836.1	2.12943	0.0327207	0.713195
290	NM_001150,NM_001381923,NM_001381924	ANPEP	alanyl aminopeptidase, membrane	protein_coding	NP_001141.2;NP_001368852.1;NP_001368853.1	2.12117	0.00143772	0.358113
29995	NM_001278233,NM_001278234,NM_001278235,NM_014583	LMCD1	LIM and cysteine rich domains 1	protein_coding	NP_001265162.1;NP_001265163.1;NP_001265164.1;NP_055398.1	2.11534	0.0044643	0.449963
3234	NM_001199746,NM_001199747,NM_019558	HOXD8	homeobox D8	protein_coding	NP_001186675.1;NP_001186676.1;NP_062458.1	2.11482	0.000935473	0.295611
390	NM_001254738,NM_005168	RND3	Rho family GTPase 3	protein_coding	NP_001241667.1;NP_005159.1	2.11375	0.0409538	0.726184
4576	rna-TRNT	TRNT	tRNA-Thr	tRNA	.	2.1109	0.0112031	0.610122
4081	NM_005584	MAB21L1	mab-21 like 1	protein_coding	NP_005575.1	2.09906	0.0151145	0.633378
771	NM_001218,NM_001293642,NM_206925,NR_135511	CA12	carbonic anhydrase 12	protein_coding	NP_001209.1;NP_001280571.1;NP_996808.1	2.07836	0.0178013	0.644195
114780	NM_001076780,NM_001278423,NM_001278425,NR_126532	PKD1L2	polycystin 1 like 2 (gene/pseudogene)	protein_coding	NP_001070248.1;NP_001265352.1;NP_001265354.1	2.0733	0.0360546	0.725966
5396	NM_006902,NM_022716,XM_006711388	PRRX1	paired related homeobox 1	protein_coding	NP_008833.1;NP_073207.1;XP_006711451.1	2.07315	0.0455704	0.726184
9536	NM_004878	PTGES	prostaglandin E synthase	protein_coding	NP_004869.1	2.05914	0.001041	0.302761
57007	NM_020311,XM_005246097,XM_005246098,XM_017004516	ACKR3	atypical chemokine receptor 3	protein_coding	NP_064707.1;XP_005246154.1;XP_005246155.1;XP_016860005.1	2.05477	0.047975	0.726184
2039	NM_001114135,NM_001114136,NM_001114137,NM_001114138,NM_001114139,NM_001302816,NM_001302817,NM_001323378,NM_001323379,NM_001323380,NM_001323381,NM_001323382,NM_001323383,NM_001323384,NM_001323385,NM_001323387,NM_001323388,NM_001323389,NM_001323390,NM_001323391,NM_001323392,NM_001323393,NM_001323394,NM_001323395,NM_001323396,NM_001323397,NM_001323398,NM_001323399,NM_001323400,NM_001323401,NM_001978…	DMTN	dematin actin binding protein	protein_coding	NP_001107607.1;NP_001107608.1;NP_001107609.1;NP_001107610.1;NP_001107611.1;NP_001289745.1;NP_001289746.1;NP_001310307.1;NP_001310308.1;NP_001310309.1;NP_001310310.1;NP_001310311.1;NP_001310312.1;NP_001310313.1;NP_001310314.1;NP_001310316.1;NP_001310317.1;NP_001310318.1;NP_001310319.1;NP_001310320.1;NP_001310321.1;NP_001310322.1;NP_001310323.1;NP_001310324.1;NP_001310325.1;NP_001310326.1;NP_001310…	2.05288	0.0238824	0.674644
135932	NM_001242773,NM_001242774,NM_001242775,NM_001282876,NM_001282877,NM_153345,NR_040003,NR_104250,NR_104251,NR_104252,NR_104253,NR_104254	TMEM139	transmembrane protein 139	protein_coding	NP_001229702.1;NP_001229703.1;NP_001229704.1;NP_001269805.1;NP_001269806.1;NP_699176.1	2.05159	0.00550111	0.491994
5648	NM_001031849,NM_001879,NM_139125,NR_033519,XM_006713701,XM_011512989,XM_011512990,XM_011512991,XM_017006869,XM_017006870,XM_017006871,XM_017006872	MASP1	mannan binding lectin serine peptidase 1	protein_coding	NP_001027019.1;NP_001870.3;NP_624302.1;XP_006713764.1;XP_011511291.1;XP_011511292.1;XP_011511293.1;XP_016862358.1;XP_016862359.1;XP_016862360.1;XP_016862361.1	2.04964	0.00324911	0.431142
7123	NM_001308394,NM_003278,XM_017007116,XM_017007117	CLEC3B	C-type lectin domain family 3 member B	protein_coding	NP_001295323.1;NP_003269.2;XP_016862605.1;XP_016862606.1	2.01481	0.0382433	0.726184
7188	NM_001033910,NM_001319207,NM_004619,NM_145759,XM_011509957,XM_011509959,XM_011509960,XM_017002221,XM_024449459	TRAF5	TNF receptor associated factor 5	protein_coding	NP_001029082.1;NP_001306136.1;NP_004610.1;NP_665702.1;XP_011508259.1;XP_011508261.1;XP_011508262.1;XP_016857710.1;XP_024305227.1	-2.00051	0.00865512	0.587652
5947	NM_001130992,NM_001130993,NM_001365940,NM_002899	RBP1	retinol binding protein 1	protein_coding	NP_001124464.1;NP_001124465.1;NP_001352869.1;NP_002890.2	-2.0078	0.0113141	0.610122
548596	NM_001015001,NM_001321926,NM_001321927,NM_001321928,NM_001321929,NR_135856,XM_005254498,XM_017022369,XM_017022370,XM_017022371	CKMT1A	creatine kinase, mitochondrial 1A	protein_coding	NP_001015001.1;NP_001308855.1;NP_001308856.1;NP_001308857.1;NP_001308858.1;XP_005254555.1;XP_016877858.1;XP_016877859.1;XP_016877860.1	-2.02384	0.0334296	0.714608
143903	NM_001258390,NM_001258391,NM_001318799,NM_178834,XM_006718769,XM_006718770	LAYN	layilin	protein_coding	NP_001245319.1;NP_001245320.1;NP_001305728.1;NP_849156.1;XP_006718832.1;XP_006718833.1	-2.04419	0.0055213	0.491994
8673	NM_003761,XM_017005170	VAMP8	vesicle associated membrane protein 8	protein_coding	NP_003752.2;XP_016860659.1	-2.05801	0.0430345	0.726184
5742	NM_000962,NM_001271164,NM_001271165,NM_001271166,NM_001271367,NM_001271368,NM_080591,XM_005252105,XM_011518875,XM_011518876,XM_024447614,XM_024447615	PTGS1	prostaglandin-endoperoxide synthase 1	protein_coding	NP_000953.2;NP_001258093.1;NP_001258094.1;NP_001258095.1;NP_001258296.1;NP_001258297.1;NP_542158.1;XP_005252162.1;XP_011517177.1;XP_011517178.1;XP_024303382.1;XP_024303383.1	-2.07955	0.0175782	0.644195
89838	NR_026858	ULK4P1	ULK4 pseudogene 1	transcribed_pseudogene	.	-2.09828	0.0268201	0.683716
579	NM_001189	NKX3-2	NK3 homeobox 2	protein_coding	NP_001180.1	-2.10263	0.0010726	0.307362
55103	NM_001286247,NM_152663,XM_006711410,XM_006711411,XM_011509688,XM_017001591	RALGPS2	Ral GEF with PH domain and SH3 binding motif 2	protein_coding	NP_001273176.1;NP_689876.2;XP_006711473.1;XP_006711474.1;XP_011507990.1;XP_016857080.1	-2.11818	0.0184422	0.647551
3001	NM_006144	GZMA	granzyme A	protein_coding	NP_006135.2	-2.12034	0.0339254	0.714738
89837	NR_026859	ULK4P3	ULK4 pseudogene 3	transcribed_pseudogene	.	-2.12115	0.027645	0.685623
10446	NM_006338,NM_201630,XM_005244827,XM_011509066,XM_017000050	LRRN2	leucine rich repeat neuronal 2	protein_coding	NP_006329.2;NP_963924.1;XP_005244884.1;XP_011507368.1;XP_016855539.1	-2.12371	0.0219935	0.673304
10663	NM_006564,XM_005264809,XM_011533290,XM_011533291	CXCR6	C-X-C motif chemokine receptor 6	protein_coding	NP_006555.1;XP_005264866.1;XP_011531592.1;XP_011531593.1	-2.13288	0.015754	0.639019
1159	NM_001375484,NM_020990,NR_135748,NR_135749,NR_135750,NR_135751,NR_135752,XM_005254150,XM_011521194,XM_011521195,XM_011521196,XM_011521198,XM_011521199,XM_017021902	CKMT1B	creatine kinase, mitochondrial 1B	protein_coding	NP_001362413.1;NP_066270.1;XP_005254207.1;XP_011519496.1;XP_011519497.1;XP_011519498.1;XP_011519500.1;XP_011519501.2;XP_016877391.1	-2.1703	0.0321017	0.707618
10267	NM_001308353,NM_005855,XM_017003152,XM_017003153,XM_017003154,XM_017003155,XM_017003156	RAMP1	receptor activity modifying protein 1	protein_coding	NP_001295282.1;NP_005846.1;XP_016858641.1;XP_016858642.1;XP_016858643.1;XP_016858644.1;XP_016858645.1	-2.17218	0.0229007	0.673304
5920	NM_004585	PLAAT4	phospholipase A and acyltransferase 4	protein_coding	NP_004576.2	-2.19534	0.0365393	0.726184
27065	NM_001040101,NM_001287763,NM_001287764,NM_001382227,NM_001382228,NM_014392,NR_167932,NR_167933	NSG1	neuronal vesicle trafficking associated 1	protein_coding	NP_001035190.1;NP_001274692.1;NP_001274693.1;NP_001369156.1;NP_001369157.1;NP_055207.1	-2.21163	0.040164	0.726184
4803	NM_002506,XM_006710663,XM_011541518	NGF	nerve growth factor	protein_coding	NP_002497.2;XP_006710726.1;XP_011539820.1	-2.2136	0.0223039	0.673304
100131176	NR_034012,NR_034013,NR_109857	WDR86-AS1	WDR86 antisense RNA 1	lncRNA	.	-2.21603	0.0497858	0.726184
81539	NM_001077484,NM_001278387,NM_001278388,NM_001278389,NM_001278390,NM_030674,XM_011538784,XM_011538786,XM_011538787,XM_017019990	SLC38A1	solute carrier family 38 member 1	protein_coding	NP_001070952.1;NP_001265316.1;NP_001265317.1;NP_001265318.1;NP_001265319.1;NP_109599.3;XP_011537086.1;XP_011537088.1;XP_011537089.1;XP_016875479.1	-2.22806	0.0475957	0.726184
100288380	NR_027470	ULK4P2	ULK4 pseudogene 2	transcribed_pseudogene	.	-2.27466	0.0265873	0.683716
8313	NM_001363813,NM_004655,XM_011525319,XM_011525320,XM_011525321,XM_017025192,XM_017025193	AXIN2	axin 2	protein_coding	NP_001350742.1;NP_004646.3;XP_011523621.1;XP_011523622.1;XP_011523623.1;XP_016880681.1;XP_016880682.1	-2.27958	0.0120711	0.610122
404266	NR_033201,NR_033202,NR_033203,NR_033204,NR_033205,NR_110329,NR_110330,NR_110331	HOXB-AS3	HOXB cluster antisense RNA 3	lncRNA	.	-2.29774	0.0359145	0.725966
10290	NM_001173476,NM_005876,XM_005246237,XM_005246239,XM_005246240,XM_005246241,XM_005246242,XM_006712189,XM_006712193,XM_011510479,XM_011510483,XM_017003157,XM_017003158,XM_017003159,XM_017003160,XM_017003161,XM_017003162,XM_024452526,XR_001738587	SPEG	striated muscle enriched protein kinase	protein_coding	NP_001166947.1;NP_005867.3;XP_005246294.1;XP_005246296.1;XP_005246297.1;XP_005246298.1;XP_005246299.1;XP_006712252.1;XP_006712256.1;XP_011508781.1;XP_011508785.2;XP_016858646.1;XP_016858647.1;XP_016858648.1;XP_016858649.1;XP_016858650.1;XP_016858651.1;XP_024308294.1	-2.32414	0.0161148	0.640844
133418	NM_198449,XM_011543146	EMB	embigin	protein_coding	NP_940851.1;XP_011541448.1	-2.37655	0.0016338	0.374543
5754	NM_001270398,NM_002821,NM_152880,NM_152881,NM_152882,NR_072997,NR_072998,XM_011514765,XM_011514766,XR_926286	PTK7	protein tyrosine kinase 7 (inactive)	protein_coding	NP_001257327.1;NP_002812.2;NP_690619.1;NP_690620.1;NP_690621.1;XP_011513067.1;XP_011513068.1	-2.39499	0.0406141	0.726184
64116	NM_001135146,NM_001135147,NM_001135148,NM_022154,XM_005263177,XM_017008541,XM_024454183,XM_024454184	SLC39A8	solute carrier family 39 member 8	protein_coding	NP_001128618.1;NP_001128619.1;NP_001128620.1;NP_071437.3;XP_005263234.1;XP_016864030.1;XP_024309951.1;XP_024309952.1	-2.40334	0.0231947	0.673304
56925	NM_020169,XM_017006876	LXN	latexin	protein_coding	NP_064554.3;XP_016862365.1	-2.41524	0.0190024	0.653359
770	NM_001217,NR_136241,XR_002958355	CA11	carbonic anhydrase 11	protein_coding	NP_001208.2	-2.4158	0.0232996	0.673304
103344932	NR_121185,NR_121186,NR_121187	PGM5P4-AS1	PGM5P4 antisense RNA 1	lncRNA	.	-2.50627	0.0273831	0.685623
9985	NM_001048205,NM_005132,XM_011537421,XM_017021841,XM_024449792,XM_024449793,XM_024449794,XM_024449795,XM_024449796,XR_001750616,XR_001750618,XR_002957574,XR_002957575,XR_002957576,XR_002957577,XR_002957578,XR_002957579,XR_002957580	REC8	REC8 meiotic recombination protein	protein_coding	NP_001041670.1;NP_005123.2;XP_011535723.1;XP_016877330.1;XP_024305560.1;XP_024305561.1;XP_024305562.1;XP_024305563.1;XP_024305564.1	-2.52436	0.0376165	0.726184
4920	NM_001318204,NM_004560,XM_005252008,XM_005252009,XM_006717121,XM_017014762,XM_017014763,XR_001746315	ROR2	receptor tyrosine kinase like orphan receptor 2	protein_coding	NP_001305133.1;NP_004551.2;XP_005252065.1;XP_005252066.1;XP_006717184.1;XP_016870251.1;XP_016870252.1	-2.53144	0.0165759	0.644195
65108	NM_023009,NR_052852	MARCKSL1	MARCKS like 1	protein_coding	NP_075385.1	-2.54698	0.01302	0.615883
7434	NM_001304522,NM_001308259,NM_003382,NR_130758,XM_005249561,XM_006716107,XM_006716108,XM_011516550,XM_017012580,XM_024446914,XM_024446915,XM_024446916,XM_024446917,XM_024446918	VIPR2	vasoactive intestinal peptide receptor 2	protein_coding	NP_001291451.1;NP_001295188.1;NP_003373.2;XP_005249618.1;XP_006716170.1;XP_006716171.1;XP_011514852.1;XP_016868069.1;XP_024302682.1;XP_024302683.1;XP_024302684.1;XP_024302685.1;XP_024302686.1	-2.57692	0.0423046	0.726184
55512	NM_018667,XM_005256031,XM_005256032,XM_011523207,XM_011523208,XM_011523209,XM_011523210,XM_017023405,XM_017023406,XM_017023407,XM_017023408,XR_933371	SMPD3	sphingomyelin phosphodiesterase 3	protein_coding	NP_061137.1;XP_005256088.1;XP_005256089.1;XP_011521509.1;XP_011521510.1;XP_011521511.1;XP_011521512.1;XP_016878894.1;XP_016878895.1;XP_016878896.1;XP_016878897.1	-2.62601	0.0433378	0.726184
26585	NM_001191322,NM_001191323,NM_001368719,NM_013372	GREM1	gremlin 1, DAN family BMP antagonist	protein_coding	NP_001178251.1;NP_001178252.1;NP_001355648.1;NP_037504.1	-2.67323	0.0166799	0.644195
140597	NM_080390	TCEAL2	transcription elongation factor A like 2	protein_coding	NP_525129.1	-2.69135	0.0149659	0.631581
7448	NM_000638	VTN	vitronectin	protein_coding	NP_000629.3	-2.74404	0.0422757	0.726184
3820	NM_002258	KLRB1	killer cell lectin like receptor B1	protein_coding	NP_002249.1	-2.87556	0.0444425	0.726184
10630	NM_001006624,NM_001006625,NM_006474,NM_198389,XM_006710295,XM_024451404,XM_024451415	PDPN	podoplanin	protein_coding	NP_001006625.1;NP_001006626.1;NP_006465.3;NP_938203.2;XP_006710358.1;XP_024307172.1;XP_024307183.1	-2.90745	0.0238892	0.674644
3620	NM_002164	IDO1	indoleamine 2,3-dioxygenase 1	protein_coding	NP_002155.1	-2.98802	0.0205211	0.668685
9022	NM_004669,XM_017015281,XM_017015282	CLIC3	chloride intracellular channel 3	protein_coding	NP_004660.2;XP_016870770.1;XP_016870771.1	-2.99693	0.0235133	0.673304
7025	NM_005654,XM_017009797	NR2F1	nuclear receptor subfamily 2 group F member 1	protein_coding	NP_005645.1;XP_016865286.1	-3.02784	0.0223034	0.673304
57699	NM_001314017,NM_001314018,NM_001314019,NM_001314020,NM_001376888,NM_001376889,NM_001376890,NM_001376891,NM_001376892,NM_001376893,NM_001376894,NM_001376895,NM_020939,NR_164866,XM_005249247,XM_011514768,XM_011514769,XM_011514770,XM_011514771,XM_011514772,XM_011514773,XM_017011139,XR_001743541,XR_002956290,XR_002956291	CPNE5	copine 5	protein_coding	NP_001300946.1;NP_001300947.1;NP_001300948.1;NP_001300949.1;NP_001363817.1;NP_001363818.1;NP_001363819.1;NP_001363820.1;NP_001363821.1;NP_001363822.1;NP_001363823.1;NP_001363824.1;NP_065990.1;XP_005249304.1;XP_011513070.1;XP_011513071.1;XP_011513072.1;XP_011513073.1;XP_011513074.1;XP_011513075.1;XP_016866628.1	-3.03493	0.00934379	0.604889
92558	NM_001367886,NM_207311,NR_147892,NR_147893,NR_147894,XM_006719694,XM_006719696,XM_006719697,XM_011538999,XM_011539000,XM_011539001,XR_001748923,XR_944834,XR_944836	BICDL1	BICD family like cargo adaptor 1	protein_coding	NP_001354815.1;NP_997194.2;XP_006719757.1;XP_006719759.1;XP_006719760.1;XP_011537301.1;XP_011537302.1;XP_011537303.1	-3.23269	0.0352985	0.722146
3606	NM_001243211,NM_001562,XM_011542805,XM_011542806	IL18	interleukin 18	protein_coding	NP_001230140.1;NP_001553.1;XP_011541107.1;XP_011541108.1	-3.27125	0.0178122	0.644195
3003	NM_002104	GZMK	granzyme K	protein_coding	NP_002095.1	-3.30041	0.0177307	0.644195
6352	NM_001278736,NM_002985	CCL5	C-C motif chemokine ligand 5	protein_coding	NP_001265665.1;NP_002976.2	-3.44735	0.0123494	0.610122
925	NM_001145873,NM_001382698,NM_001768,NM_171827,NR_027353,NR_168478,NR_168479,NR_168480,NR_168481	CD8A	CD8a molecule	protein_coding	NP_001139345.1;NP_001369627.1;NP_001759.3;NP_741969.1	-3.50491	0.0232558	0.673304
57571	NM_001166222,NM_020811,XM_011545191,XM_017018054,XM_017018055	CARNS1	carnosine synthase 1	protein_coding	NP_001159694.1;NP_065862.1;XP_011543493.1;XP_016873543.1;XP_016873544.1	-3.61125	0.0250736	0.683716
5918	NM_002888,NM_206963,XM_005247686,XR_001740228	RARRES1	retinoic acid receptor responder 1	protein_coding	NP_002879.2;NP_996846.1;XP_005247743.3	-3.65727	0.0207899	0.672579
730	NM_000587	C7	complement C7	protein_coding	NP_000578.2	-3.69725	0.0233374	0.673304
4753	NM_001145107,NM_001145108,NM_001145109,NM_001145110,NM_006159,XM_005268905,XM_011538396,XM_017019341,XM_017019342,XM_017019343,XM_017019344	NELL2	neural EGFL like 2	protein_coding	NP_001138579.1;NP_001138580.1;NP_001138581.1;NP_001138582.1;NP_006150.1;XP_005268962.1;XP_011536698.1;XP_016874830.1;XP_016874831.1;XP_016874832.1;XP_016874833.1	-3.69849	0.0418127	0.726184
7430	NM_001111077,NM_003379,XM_011536110	EZR	ezrin	protein_coding	NP_001104547.1;NP_003370.2;XP_011534412.1	-3.73332	0.012317	0.610122
28896	id-IGKV1D-33	IGKV1D-33	immunoglobulin kappa variable 1D-33	V_segment	.	-4.44572	0.0480862	0.726184
6943	NM_003206,NM_198392	TCF21	transcription factor 21	protein_coding	NP_003197.2;NP_938206.1	-4.55383	0.00308881	0.430296
5730	NM_000954	PTGDS	prostaglandin D2 synthase	protein_coding	NP_000945.3	-4.68262	0.00618655	0.517387
720	NM_001252204,NM_007293	C4A	complement C4A (Rodgers blood group)	protein_coding	NP_001239133.1;NP_009224.2	-4.86276	0.00285834	0.425173
721	NM_001002029	C4B	complement C4B (Chido blood group)	protein_coding	NP_001002029.3	-4.94035	0.00333419	0.431142
28933	id-IGKV1-33	IGKV1-33	immunoglobulin kappa variable 1-33	V_segment	.	-5.37137	0.0393435	0.726184
3875	NM_000224,NM_199187	KRT18	keratin 18	protein_coding	NP_000215.1;NP_954657.1	-6.19497	0.0159952	0.639019
28299	id-IGKV1-5	IGKV1-5	immunoglobulin kappa variable 1-5	V_segment	.	-6.43498	0.0396516	0.726184
3502	id-IGHG3,id-IGHG3-2	IGHG3	immunoglobulin heavy constant gamma 3 (G3m marker)	C_region	.	-6.58443	0.0106303	0.610122
6366	NM_002989	CCL21	C-C motif chemokine ligand 21	protein_coding	NP_002980.1	-6.759	0.0433489	0.726184
5764	NM_001321386,NM_001321387,NM_002825	PTN	pleiotrophin	protein_coding	NP_001308315.1;NP_001308316.1;NP_002816.1	-8.65162	0.00188265	0.376341
3503	id-IGHG4	IGHG4	immunoglobulin heavy constant gamma 4 (G4m marker)	C_region	.	-14.7535	0.00250335	0.396587
